# Supplementary material for: Mapping the Abundance and Distribution of Adélie Penguins Using Landsat-7: First Steps towards an Integrated Multi-Sensor Pipeline for Tracking Populations at the Continental Scale
Source: PLoS One. 2014 Nov 20;9(11):e113301. doi: 10.1371/journal.pone.0113301 (PMC4239023; doi:10.1371/journal.pone.0113301)
Supplement: Table S1 — Raw data used for the detection and abundance estimation modeling. (XLSX) [file pone.0113301.s002.xlsx]

## Sheet: Continental region
Name	Area	LANDSAT	Latitude	Longitude	Excluded	Found.in.Landsat	Found.in.VHR	VHR.area	VHR.abundance	VHR.LL	VHR.UL	Landsat.abundance	Landsat.LL	Landsat.UL
Adams Island	Unknown	0	-66.5459	92.5486	0	0	1	143.39	76	5	293	NA	NA	NA
Akarui Point	Queen Maud Land	0	-68.4999	41.3901	0	0	1	185.94	106	12	350	NA	NA	NA
Alasheyev Bight	Enderby Land	1	-67.654	46.109	0	1	1	1659.49	1080	502	2005	305	257.975	358
Anderson Island	Mac. Robertson Land	30	-67.4353	63.3572	0	1	2	NA	NA	NA	NA	9109.5	8058.98	10229.4
Arthurson Ridge	Victoria Land	18	-69.3634	158.511	0	1	1	20320.9	14461	8643	23880	5476.5	4812.77	6220.15
Auster Islands	Mac. Robertson Land	10	-67.4308	63.8246	0	1	1	3251.88	2082	1104	3665	3039.5	2686.75	3477.15
Aviation Island	Victoria Land	0	-69.2746	158.78	0	0	1	2036.1	1296	633	2368	NA	NA	NA
Backer Islands	Marie Byrd Land	0	-74.4112	-102.552	0	0	1	744.52	465	166	987	NA	NA	NA
Balaena Islands	Wilkes Land	0	-66.0158	111.069	0	0	1	271.52	160	28	446	NA	NA	NA
Barrier Island	Unknown	16	-68.4163	78.324	0	1	1	5018.22	3252	1769	5507	4884	4280.75	5480.02
Beaufort Island	Victoria Land	64	-76.9694	166.898	0	1	1	85620.9	61106	37814	101056	19532	17251.9	22185.7
Beaufort North	Victoria Land	0	-76.9288	166.881	0	0	1	1167.67	752	327	1453	NA	NA	NA
Benten Island	Queen Maud Land	0	-69.0171	39.4252	0	0	0	0	0	NA	NA	NA	NA	NA
Berkley/Cameron	Wilkes Land	43	-66.217	110.65	0	1	1	20859	13423	8028	22057	13089.5	11408.8	14757.2
Blakeney/Whitney	Wilkes Land	27	-66.2457	110.557	0	1	1	16626.4	10821	6401	17879	8241.5	7207.52	9366.6
Bolingen/Lichen Island	Unknown	13	-69.456	75.7474	0	1	2	NA	NA	NA	NA	3957.5	3468.82	4453.07
Brattstrand Bluff	Unknown	0	-69.2157	76.9995	0	0	2	NA	NA	NA	NA	NA	NA	NA
Brownson Islands	Marie Byrd Land	18	-74.1681	-103.636	0	1	1	24683.5	15962	9438	26013	5476.5	4822.9	6206.05
Buckle Island	Victoria Land	NA	-66.8908	163.287	0	2	1	451.19	277	74	655	NA	NA	NA
Cape Adare	Victoria Land	875	-71.3063	170.2	0	1	1	503246	338231	207923	549845	265317	232070	299205
Cape Anne	Victoria Land	0	-73.617	169.85	0	0	2	NA	268	254	268	NA	NA	NA
Cape Barne	Victoria Land	0	-77.583	166.217	0	0	0	0	0	NA	NA	NA	NA	NA
Cape Batterbee	Enderby Land	221	-65.842	53.8129	0	1	1	47807.1	30746	18839	50846	67168	59602.3	76927.4
Cape Bienvenue	Wilkes Land	46	-66.7203	140.525	0	1	1	54977.4	35466	21500	57951	13985	12333.9	15774
Cape Bird	Victoria Land	128	-77.2293	166.413	0	1	1	NA	43321	41155	45487	38953.5	33988.3	43973.2
Cape Burks	Marie Byrd Land	0	-74.7505	-136.795	0	0	1	1880.33	1209	570	2218	NA	NA	NA
Cape Cornish/NE Buckle	Victoria Land	NA	-66.7031	163.214	0	2	1	92.46	43	1	222	NA	NA	NA
Cape Cotter	Victoria Land	57	-72.4045	170.312	0	1	1	55307.9	39121	23916	63019	17304.5	15408	19787.1
Cape Crozier	Victoria Land	572	-77.4592	169.257	0	1	1	NA	272340	258723	285957	174166	153860	196166
Cape Denison	Victoria Land	12	-67.0072	142.665	0	1	1	21452.3	13834	8377	22671	3666.5	3211.68	4131.23
Cape Hallett	Victoria Land	235	-72.3179	170.214	0	1	1	94601.8	61160	37524	100407	71203.5	62519.9	81193.3
Cape Hinode	Queen Maud Land	0	-68.1453	42.6612	0	0	1	569.55	360	114	813	NA	NA	NA
Cape Hunter	Victoria Land	47	-66.963	142.349	0	1	1	11946.9	7709	4552	12841	14352	12640	16204.6
Cape Jones	Victoria Land	0	-73.2762	169.227	0	0	1	52.2	20	0	170	NA	NA	NA
Cape Jules	Wilkes Land	178	-66.7438	140.919	0	1	1	87325.8	56399	34446	92123	54127	47933.4	60805.2
Cape Nutt	Wilkes Land	0	-66.6352	108.213	0	0	1	2204.52	1412	698	2527	NA	NA	NA
Cape Omega	Queen Maud Land	0	-68.5667	40.9833	0	0	0	0	0	NA	NA	NA	NA	NA
Cape Phillips	Victoria Land	10	-73.0714	169.617	0	1	1	12379.6	9881	5875	16427	3054	2663.88	3474.1
Cape Pigeon Rocks	Victoria Land	221	-66.9334	143.894	0	1	1	99706.2	64607	39571	104891	67032	59036.2	76580.1
Cape Royds	Victoria Land	15	-77.5545	166.164	0	1	1	NA	3083	2929	3237	4560	3999.8	5234.1
Cape Waites	Marie Byrd Land	5	-72.713	-103.451	0	1	1	861.58	546	205	1112	1518	1331.9	1726
Cape Wheatstone	Victoria Land	0	-72.6217	170.202	0	0	1	2316.26	1942	1007	3397	NA	NA	NA
Casey Bay	Enderby Land	0	-67.3774	48.6565	0	0	1	172.92	95	9	333	NA	NA	NA
Chappel Island	Wilkes Land	30	-66.1772	110.419	0	1	1	7091.97	4597	2589	7722	9140	8062.52	10338.2
Chick Islands	Wilkes Land	0	-66.7918	120.993	0	0	1	755.66	475	171	1005	NA	NA	NA
Child Rocks Islands 1	Mac. Robertson Land	1	-67.4377	63.2749	0	1	2	NA	NA	NA	NA	304	256.975	356
Child Rocks Islands 2	Mac. Robertson Land	9	-67.438	63.2824	0	1	2	NA	NA	NA	NA	2735	2389.78	3125.12
Child Rocks Islands 3	Mac. Robertson Land	0	-67.4387	63.2715	0	0	2	NA	NA	NA	NA	NA	NA	NA
Clark Island	Marie Byrd Land	2	-74.056	-105.193	0	1	1	523.83	322	96	745	609	523	707.025
Colbeck Archipelago Unnamed 1	Mac. Robertson Land	0	-67.3436	61.0647	0	0	1	1492.59	958	438	1781	NA	NA	NA
Continental Rock	Mac. Robertson Land	0	-67.3997	59.7964	0	0	2	NA	NA	NA	NA	NA	NA	NA
Coulman Middle	Victoria Land	2	-73.4372	169.885	0	1	1	6440.19	4150	2325	7008	608	526.975	699.025
Coulman North	Victoria Land	2	-73.3822	169.84	0	1	1	691.93	501	185	1031	605.5	529.975	701.025
Coulman South	Victoria Land	0	-73.5137	169.878	0	0	1	22970.2	14786	8841	24419	NA	NA	NA
Cruzen Island	Marie Byrd Land	0	-74.7341	-140.327	0	0	1	353.24	226	52	579	NA	NA	NA
Davis Island	Wilkes Land	16	-66.6637	108.444	0	1	1	13027.1	8418	4941	13844	4877	4246.98	5558
Douglas Islands 1	Mac. Robertson Land	0	-67.3803	63.3893	0	0	2	NA	NA	NA	NA	NA	NA	NA
Douglas Islands 2	Mac. Robertson Land	6	-67.3849	63.3895	0	1	2	NA	NA	NA	NA	1826	1597.95	2080
Downshire Cliffs	Victoria Land	20	-71.5582	170.592	0	1	1	18490.2	14373	8556	23559	6068.5	5340.98	6879.07
Duke of York Island	Victoria Land	26	-71.6235	170.064	0	1	1	22827.7	16340	9730	26955	7906	7026.88	8946.48
Edwards Islands	Marie Byrd Land	384	-73.8701	-103.006	0	1	1	89672.5	58058	35879	95740	116808	102928	132160
Forbes Glacier	Mac. Robertson Land	6	-67.5964	62.2858	0	1	1	1595.69	1028	468	1871	1822	1582.97	2069.03
Fortenberry	Victoria Land	0	-70.7662	167.079	0	0	1	551.89	342	106	767	NA	NA	NA
Fram Islands	Wilkes Land	0	-66.6274	139.728	0	0	1	1377.98	878	387	1676	NA	NA	NA
Franklin Island East	Victoria Land	0	-76.1581	168.41	0	0	1	420.15	255	69	619	NA	NA	NA
Franklin Island West	Victoria Land	3	-76.1618	168.338	1	1	1	64046.6	41339	25047	68051	NA	NA	NA
Gibbney Island	Mac. Robertson Land	91	-67.5543	62.3205	0	1	1	18991	12246	7287	20187	27675	24243.8	31459.3
Harald Bay	Victoria Land	89	-69.1977	157.689	0	1	1	32594.5	21033	12559	34257	27110.5	24017.8	30611.3
Haswell Island	Unknown	0	-66.5289	92.9925	0	0	1	6235.24	4011	2252	6754	NA	NA	NA
Henry Islands	Wilkes Land	0	-66.8781	120.621	0	0	1	116.36	58	2	263	NA	NA	NA
Hokuro Cove	Queen Maud Land	21	-69.1973	39.6144	1	1	1	442.65	272	75	660	NA	NA	NA
Holl/O'Connor	Wilkes Land	74	-66.4118	110.431	0	1	1	47149.9	30514	18443	49850	22476.5	19751.5	25586.3
Hollin/Midgley	Wilkes Land	14	-66.3259	110.404	0	1	1	9749.8	6311	3653	10494	4265.5	3747	4840.2
Inexpressible Island	Victoria Land	92	-74.9009	163.729	0	1	1	59654.3	39468	23843	64812	27942.5	24824	31628.2
Ivanhoff Head	Wilkes Land	4	-66.8803	109.128	0	1	2	NA	NA	NA	NA	1219	1058.92	1373.03
Janet Rock	Wilkes Land	0	-66.5698	139.165	0	0	1	2888.74	1899	985	3301	NA	NA	NA
Kidson Island	Mac. Robertson Land	0	-67.2144	61.187	0	0	1	2066.73	1334	656	2396	NA	NA	NA
Kirby Head	Enderby Land	1	-67.2726	46.5372	1	1	1	6682.11	4325	2460	7255	NA	NA	NA
Kirton/Macklin	Mac. Robertson Land	34	-67.4907	63.6378	0	1	1	20053.9	12955	7737	21308	10301.5	9134.2	11774
Kujira Point	Queen Maud Land	0	-69.6	38.2667	0	0	0	0	0	NA	NA	NA	NA	NA
Lauff Island	Marie Byrd Land	0	-73.2325	-126.775	0	0	0	0	0	NA	NA	NA	NA	NA
Lewis Island	Wilkes Land	0	-66.1051	134.385	0	0	1	2673.52	1719	876	3038	NA	NA	NA
Lindsay Islands	Marie Byrd Land	400	-73.6094	-103.183	0	1	1	124369	80704	49049	131174	122497	108085	138245
Lovill Bluff	Marie Byrd Land	149	-73.538	-127.436	1	1	1	2404.43	1540	783	2731	NA	NA	NA
Low Tongue	Mac. Robertson Land	20	-67.5456	61.9906	0	1	2	NA	NA	NA	NA	6075.5	5341.55	6974.12
MacKellar Islands	Victoria Land	255	-66.967	142.65	0	1	1	125818	80360	49253	131836	77547.5	68350.3	88438.1
Maher Island	Marie Byrd Land	5	-73.1983	-127.05	0	1	1	15641.9	10111	5993	16618	1526.5	1325.97	1760.03
Mallory Point	Wilkes Land	7	-66.83	108.643	0	1	1	1351.4	870	381	1639	2115	1841.97	2411.1
Mame-zima	Queen Maud Land		-69.0167	39.4833	0	0	0	0	0	NA	NA	NA	NA	NA
Mandible Cirque	Victoria Land	0	-73.117	169.25	0	0	0	0	0	NA	NA	NA	NA	NA
Mawson Coast	Mac. Robertson Land	69	-67.5563	62.9406	0	1	1	66156.7	42709	25786	70091	21026	18410.8	23629.2
McDonald Point	Mac. Robertson Land	0	-67.3427	59.6654	0	0	1	56.34	20	0	173	NA	NA	NA
Meholmen Island	Queen Maud Land	0	-69.0254	39.4788	0	0	1	42.8	13	0	150	NA	NA	NA
Merritt Island	Wilkes Land	0	-66.4588	107.156	0	0	1	483.65	297	81	694	NA	NA	NA
Mizukuguri Cove	Queen Maud Land		-69.1917	39.6333	0	0	0	0	0	NA	NA	NA	NA	NA
Mount Biscoe	Enderby Land	704	-66.2209	51.3275	1	1	1	42053.9	28536	17415	47225	NA	NA	NA
Mount Gleadell	Enderby Land	2	-66.941	50.44	0	1	1	2417.64	1576	795	2834	608	527	701.025
Mount Riiser-Larsen	Enderby Land	0	-66.7908	50.5511	0	0	1	2434.32	1562	792	2763	NA	NA	NA
Myall/McMahon	Enderby Land	0	-67.6721	45.7356	0	0	1	1077.87	686	281	1332	NA	NA	NA
Nella/Thalla Islands	Victoria Land	0	-70.6136	166.087	0	0	1	761.95	477	174	999	NA	NA	NA
Nelly Island	Wilkes Land	1	-66.2294	110.178	0	1	1	2032.57	1316	644	2403	303	257	355
Nokkelholmane Islands	Queen Maud Land	0	-69.3811	39.4635	0	0	1	78.24	34	0	204	NA	NA	NA
Odbert Island	Wilkes Land	46	-66.3742	110.542	0	1	1	14327.1	9247	5454	15378	13963	12373	15927.3
Oldham Island	Mac. Robertson Land	13	-67.5208	61.7253	0	1	2	NA	NA	NA	NA	3963	3445.95	4499.15
Ongulkaven	Queen Maud Land		-69.0171	39.4252	0	0	1	239.97	141	21	416	NA	NA	NA
Peter I Island	Ellsworth Land	NA	-68.835	-90.4917	0	2	1	21.88	2	0	98	NA	NA	NA
Peterson Island	Wilkes Land	77	-66.4665	110.499	0	1	1	47132.8	30448	18516	50020	23353.5	20652.8	26557
Point Geologie	Wilkes Land	49	-66.667	140	0	1	1	60722.2	39237	23801	64336	14911	13080	16920.5
Port Martin	Wilkes Land	127	-66.8113	141.4	0	1	1	59051.5	37994	23475	62350	38584.5	34479.8	43524.1
Possession Island	Victoria Land	550	-71.8946	171.169	0	1	1	259904	168583	101993	270483	167250	147958	190088
Proclamation Island	Enderby Land	26	-65.8424	53.6876	0	1	1	14355.7	9277	5449	15387	7896	6991.9	8962.27
Rauer Islands	Unknown	460	-68.8331	77.6765	0	1	1	177787	115034	70940	187245	139840	123079	158719
Retour Island	Wilkes Land	25	-66.767	141.567	0	1	1	22792	14694	8813	24081	7601.5	6663.6	8655.42
Robinson	Mac. Robertson Land	4	-67.4543	63.4596	0	1	1	963.83	609	244	1227	1212	1051.97	1388
Robinson NW	Mac. Robertson Land	0	-67.4489	63.413	0	0	1	195.64	111	14	352	NA	NA	NA
Robinson SE	Mac. Robertson Land	3	-67.4749	63.4956	0	1	1	1254	800	337	1538	918	789.95	1055.03
Rookery Islands	Mac. Robertson Land	230	-67.6044	62.5099	0	1	1	67947.1	43989	26681	72222	70049.5	61508.7	79576.8
Rumpa Island	Queen Maud Land	2	-69.1441	39.3905	0	1	0	0	0	NA	NA	609	525.95	712
Scullin/Murray	Mac. Robertson Land	95	-67.7833	66.6968	1	1	1	80334.7	54499	32984	89291	NA	NA	NA
SE Fisher Bay	Victoria Land	0	-67.5949	146.081	0	0	1	36.91	9	0	129	NA	NA	NA
Sentry Rocks	Victoria Land	0	-70.7543	167.405	0	0	1	556.83	344	107	751	NA	NA	NA
Sheelagh Islands	Enderby Land	21	-66.5464	50.1804	0	1	1	11781.7	7587	4462	12419	6395	5622.9	7251.7
Shepard Island	Marie Byrd Land	119	-74.3773	-132.552	0	1	1	43489.1	28934	17454	47659	36271	32409.2	40790.8
Shirley/Beall	Wilkes Land	68	-66.283	110.5	0	1	1	20894.2	13658	8163	22603	20741	18399.5	23292.5
Sims Island	Palmer Land	62	-73.2725	-78.5407	0	1	1	22799.4	14784	8888	24254	18883.5	16568.1	21602.8
South Svenner	Unknown	57	-69.1341	76.7442	1	1	1	742.19	462	168	959	NA	NA	NA
Stanton Continental Rock	Mac. Robertson Land	6	-67.5342	61.7175	0	1	2	NA	NA	NA	NA	1823	1583.92	2075.03
Stanton Unnamed	Mac. Robertson Land	0	-67.5078	61.5978	0	0	2	NA	NA	NA	NA	NA	NA	NA
Steines Island	Unknown	3	-69.3412	76.5825	0	1	1	700.32	434	150	931	917	788.9	1052.03
Sturge Island	Victoria Land	0	-67.467	164.633	0	0	2	NA	NA	NA	NA	NA	NA	NA
Sven Foyn Island	Victoria Land	85	-71.956	171.07	0	1	1	45458	29270	17849	47424	25802.5	22725	29322.9
Svenner Island	Unknown	51	-69.0341	76.8346	0	1	1	3449.61	2213	1168	3884	15547	13618	17806
Tenmondai Rock	Queen Maud Land	0	-68.4445	41.701	0	0	1	157.11	86	8	318	NA	NA	NA
Terra Nova Bay	Victoria Land	29	-74.7682	164.019	0	1	1	19745.4	12692	7604	21220	8858	7858.73	10039
Thorgaut	Mac. Robertson Land	0	-67.4425	63.5433	0	0	1	1429.47	917	407	1706	NA	NA	NA
Torinosu Cove	Queen Maud Land	0	-69.4833	39.5667	0	0	0	0	0	NA	NA	NA	NA	NA
Tyrne/Long Peninsula	Unknown	112	-68.3809	78.4125	0	1	1	21276.4	13789	8277	22466	34090	30061	38290.3
Ufs Island	Mac. Robertson Land	5	-67.4694	61.1406	0	1	1	3031.6	1942	1008	3443	1519	1326	1733
Unger Island	Victoria Land	0	-70.6811	166.919	0	0	1	500.93	305	92	716	NA	NA	NA
Unnamed 2	Mac. Robertson Land	0	-67.4402	63.5435	0	0	2	NA	NA	NA	NA	304	257.975	358.025
Unnamed 7	Mac. Robertson Land	8	-67.4475	63.3336	0	1	1	8800.93	5669	3271	9441	2437.5	2104.82	2784.03
Unnamed Island PE 2 North	Unknown	26	-68.9013	77.7162	0	1	1	10644.1	6893	4033	11491	7926	6864.98	8948.3
Unnnamed Island PE 1	Unknown	48	-68.767	77.7506	0	1	2	NA	NA	NA	NA	14565	12869.4	16583.6
Unnnamed Island PE 2	Unknown	0	-68.9012	77.736	0	0	1	87.2	40	1	218	NA	NA	NA
Unnnamed Island PE 3	Unknown	0	-68.4419	78.211	0	0	1	217.72	123	17	384	NA	NA	NA
Vestfold North	Unknown	207	-68.4842	78.0954	0	1	1	70444.8	45497	27475	73759	62890	55175.5	71667.2
Vestfold South	Unknown	685	-68.5883	77.9227	0	1	1	157586	101297	62362	166066	208744	185292	236468
Watt Bay	Victoria Land	13	-66.9949	144.285	0	1	1	4326.4	2797	1555	4758	3955.5	3419.82	4472.18
Way Archipelago	Victoria Land	41	-66.8571	143.589	0	1	1	9315.06	5997	3477	10056	12522.5	11066.9	14035.4
Wood Bay	Victoria Land	0	-74.3299	165.133	0	0	1	3183.52	2292	1218	3994	NA	NA
Worley Point	Marie Byrd Land	56	-74.4057	-132.777	0	1	1	16282.5	10481	6196	17123	17033	14917.4	19225.3
Wyatt Earp Islands	Unknown	1	-68.3569	78.5385	0	1	1	1614.51	1028	479	1900	305	252	357.05
Young Island	Victoria Land	0	-66.4167	162.4	0	0	2	NA	NA	NA	NA	NA	NA	NA
Ytrehovdeholmen	Queen Maud Land		-69.2167	39.4333	0	0	0	0	0	NA	NA	NA	NA	NA

## Sheet: Peninsula region
Name	Area	LANDSAT	Latitude	Longitude	Excluded	Found.in.Landsat	Found.in.VHR	VHR.area	VHR.abundance	VHR.LL	VHR.UL	Landsat.abundance	Landsat.LL	Landsat.UL
Anchorage Island	Graham Land	NA	-67.6059	-68.2016	0	0	1	2427.86	1553	782	2773	NA	NA	NA
Andresen Island Location 2	Graham Land	NA	-66.875	-66.711	0	0	1	NA	281	267	295	NA	NA	NA
Barcroft Islands	Graham Land	NA	-66.453	-67.154	0	0	1	NA	211	200	222	NA	NA	NA
Berthelot Islands	Graham Land	NA	-65.333	-64.117	0	0	1	NA	313	297	329	NA	NA	NA
Bongrain Point (Pourquoi Pas Is)	Graham Land	NA	-67.724	-67.732	0	0	1	NA	2284	2170	2398	NA	NA	NA
Cape Evensen	Graham Land	NA	-66.166	-65.689	0	0	1	NA	163	155	171	NA	NA	NA
Cape Evensen, off shore rock	Graham Land	NA	-66.152	-65.71	0	0	1	NA	212	201	223	NA	NA	NA
Chatos Island	Graham Land	NA	-67.66	-69.152	0	0	1	NA	135	128	142	NA	NA	NA
Christine Island	Graham Land	NA	-64.7926	-64.0189	0	0	1	524.01	327	100	749	NA	NA	NA
Cormorant Island	Graham Land	NA	-64.793	-63.9678	0	0	1	620.59	388	129	849	NA	NA	NA
Detaille Island	Graham Land	NA	-66.871	-66.785	0	0	1	NA	430	409	452	NA	NA	NA
Etna Island	Graham Land	NA	-63.095	-55.178	0	0	1	372.29	226	55	565	NA	NA	NA
Fish Islands	Graham Land	NA	-66.025	-65.359	0	0	1	NA	913	867	959	NA	NA	NA
Fizkin Island (Islet NE of F.I.)	Graham Land	NA	-65.514	-65.48	0	0	1	NA	113	107	119	NA	NA	NA
Fliess Bay	Graham Land	NA	-63.2045	-55.2412	0	0	1	142.79	77	5	292	NA	NA	NA
Gibson Bay	Graham Land	NA	-63.3057	-55.8815	0	0	0	0	0	NA		NA	NA	NA
Holdfast Point	Graham Land	NA	-66.803	-66.59	0	0	1	NA	435	413	457	NA	NA	NA
Humble Island	Graham Land	NA	-64.7652	-64.0852	0	0	1	NA	587	558	616	NA	NA	NA
Islet 1 Km west of Lavosier Island	Graham Land	NA	-66.122	-66.829	0	0	1	NA	17	16	18	NA	NA	NA
Islet next to Lacktinov Island	Graham Land	NA	-65.759	-65.79	0	0	1	NA	38	36	40	NA	NA	NA
Jingle Islands	Graham Land	NA	-65.429	-65.321	0	0	1	NA	592	562	622	NA	NA	NA
Joinville Is: small colonies	Graham Land	NA	-63.2971	-56.4862	0	0	1	NA	1261	1198	1324	NA	NA	NA
Kuno Point	Graham Land	NA	-66.404	-67.173	0	0	1	NA	235	223	247	NA	NA	NA
Litchfield Island	Graham Land	NA	-64.7694	-64.0858	0	0	1	8.34	0	0	56	NA	NA	NA
NE of Smiggers Island	Graham Land	NA	-65.452	-65.347	0	0	1	NA	11	10	12	NA	NA	NA
Penguin Point (Seymour Is)	Graham Land	NA	-64.2966	-56.6961	0	0	1	29862.7	19377	11716	32042	NA	NA	NA
Red Island	Graham Land	NA	-63.7356	-57.88	0	0	1	1491.64	1002	469	1866	NA	NA	NA
Smiggers Island	Graham Land	NA	-65.4597	-65.3494	0	0	1	NA	452	429	475	NA	NA	NA
South of Martin Islands	Graham Land	NA	-65.6856	-65.338	0	0	1	NA	477	453	501	NA	NA	NA
Three Sisters	Graham Land	NA	-62.0738	-57.914	0	0	1	692.39	438	151	917	NA	NA	NA
Trundle Island	Graham Land	NA	-65.401	-65.302	0	0	1	NA	347	330	364	NA	NA	NA
Two islets next to Winkle Island	Graham Land	NA	-65.52	-65.686	0	0	1	NA	32	30	34	NA	NA	NA
Vieugue Island	Graham Land	NA	-65.6503	-65.2258	0	0	1	NA	360	342	378	NA	NA	NA
Weller Island	Graham Land	NA	-65.443	-65.3697	0	0	1	NA	4	4	4	NA	NA	NA
"North Cape", d'Urville I	Graham Land	10	-63	-56.5	0	1	2	NA	NA	NA	NA	4662.5	3452.6	6294.45
Ambush Bay	Graham Land	52	-63.184	-55.393	0	1	1	27225.2	17621	10630	28934	24210	17978.6	32549.1
Andresen Island Location 1	Graham Land	2	-66.879	-66.649	0	1	1	NA	1139	1082	1196	941	696.925	1245.08
Avian Island	Graham Land	80	-67.772	-68.888	0	1	1	NA	77515	73639	81391	37265	27312	49916.2
Cockburn Island	Graham Land	11	-64.1892	-56.8467	0	1	1	20247.1	15721	9489	25987	5064.5	3785.93	6825.68
Cone Island	Graham Land	21	-67.676	-69.154	0	1	1	NA	3051	2898	3204	9719	7229.9	13216.9
Devil Island	Graham Land	23	-63.797	-57.29	0	1	1	20765.7	13411	8020	22254	10768	7922	14357.4
Eden Rocks	Graham Land	159	-63.4942	-55.7003	0	1	1	70045.1	45374	27311	73709	73153.5	54764.3	101011
Emperor Island	Graham Land	9	-67.864	-68.708	0	1	1	4183.36	2716	1460	4687	4166	3075.78	5521.68
Ginger Island	Graham Land	7	-67.7502	-68.6859	0	1	1	2075.2	1336	661	2417	3247	2405.9	4426.05
Lagotellerie Island	Graham Land	15	-67.8887	-67.3796	0	1	1	14354.5	9380	5482	15498	7018.5	5211.75	9350.83
Paulet Island	Graham Land	254	-63.5779	-55.7775	0	1	1	148745	107285	65852	175527	117834	86157.9	159241
Red Rock Ridge	Graham Land	3	-68.2919	-67.1842	0	1	1	7861.59	5441	3174	8975	1398.5	1029	1843.03
Tay Head (Joinville Is)	Graham Land	12	-63.351	-55.554	0	1	1	NA	4156	3533	4779	5596	4135.8	7543.23
Torgersen Island	Graham Land	6	-64.7721	-64.0749	0	1	1	1812.69	1157	554	2111	2783.5	2044.95	3709.07
Vortex Island	Graham Land	9	-63.7257	-57.6415	0	1	1	4149.33	2665	1439	4558	4161	3114.57	5606.27

## Sheet: Metadata
Name	Name of the colony
Area	Antarctic region
LANDSAT	Number of pixels identified as guano in Landsat imagery
Latitude	Latitude of the colony
Longitude	Longitude of the colony
Excluded	Excluded from analysis for reasons described in text? (0=No/1=Yes)
Found.in.Landsat	Colony found in Landsat? (0=No/1=Yes/2=No imagery)
Found.in.VHR	Colony found in VHR or otherwise reported by Lynch and LaRue (2014)? (0=No/1=Yes/2=No imagery)
VHR.area	Area of guano stain as reported in Lynch and LaRue (2014)
VHR.abundance	Estimated abundance as reported in Lynch and LaRue (2014)
VHR.LL	Lower limit of abundance as reported in Lynch and LaRue (2014)
VHR.UL	Upper limit of abundance as reported in Lynch and LaRue (2014)
Landsat.abundance	Estimated abundance as calculated from Landsat survey
Landsat.LL	Lower limit of abundance as calculated from Landsat survey
Landsat.UL	Upper limit of abundance as calculated from Landsat survey
